# Supplementary material for: An exploratory pilot study of mathematics performance patterns: visual art students vs. non-art students
Source: Front Psychol. 2025 Sep 23;16:1676916. doi: 10.3389/fpsyg.2025.1676916 (PMC12500549; doi:10.3389/fpsyg.2025.1676916)
Supplement: Supplementary file 1 [file Table_1.xlsx]

## Sheet: art students
Mathematics Scores of Art Students (37 students)	第一学期	第二学期	第三学期	第四学期	male	female
1	81	78	85	84	12	25
2	76	79	75	85
3	85	82	84	80
4	80	82	78	85
5	85	83	80	89
6	70	68	75	72
7	60	64	65	68
8	72	70	75	78
9	75	70	77	68
10	78	75	70	82
11	81	80	81	85
12	79	80	76	75
13	75	79	88	84
14	87	91	85	90
15	92	85	82	80
16	84	88	78	80
17	75	72	75	76
18	84	82	79	72
19	55	55	60	60
20	60	59	60	55
21	68	75	70	72
22	72	80	75	80
23	80	85	76	72
24	84	82	80	77
25	72	75	77	79
26	89	84	85	80
27	68	70	66	60
28	77	80	75	80
29	76	80	72	76
30	90	85	80	84
31	72	75	82	76
32	75	75	70	68
33	79	75	80	85
34	84	79	80	85
35	65	60	67	60
36	64	60	60	65
37	66	65	60	68

## Sheet: non-art students
Mathematics Scores of Art Students (40 students)	第一学期	第二学期	第三学期	第四学期	male	female
1	82	84	81	85	24	16
2	85	86	88	82
3	78	75	80	81
4	72	74	79	83
5	85	81	80	75
6	76	82	85	88
7	70	72	77	71
8	68	82	77	72
9	75	78	81	70
10	65	68	72	78
11	60	66	62	70
12	69	75	78	65
13	89	92	90	94
14	84	88	89	92
15	79	85	90	79
16	85	80	84	89
17	75	72	80	80
18	55	62	59	60
19	78	68	70	75
20	85	81	89	79
21	81	86	86	82
22	71	79	88	79
23	84	80	76	89
24	86	89	86	87
25	90	85	75	86
26	68	75	79	82
27	77	84	89	82
28	68	70	75	72
29	79	75	80	84
30	86	90	82	80
31	82	88	88	79
32	78	84	84	80
33	85	86	89	80
34	70	68	78	70
35	80	84	82	75
36	79	85	88	89
37	86	84	82	84
38	77	79	80	84
39	85	85	86	84
40	79	79	80	87
